# Supplementary material for: Gene Expression Profiling for Differential Diagnosis of Liver Metastases: A Multicenter, Retrospective Cohort Study
Source: Front Oncol. 2021 Sep 22;11:725988. doi: 10.3389/fonc.2021.725988 (PMC8493028; doi:10.3389/fonc.2021.725988)
Supplement: Supplementary file 2 [file DataSheet_2.xlsx]

## Sheet: Sheet1
Supplementary Table 2. The 90-gene expression data of valid samples
Gender	Male	Female	Male	Female	Female	Female	Female	Male	Female	Female	Male	Female	Male	Female	Female	Male	Male	Female	Female	Male	Male	Male	Female	Female	Male	Female	Female	Male	Male	Female	Female	Male	Female	Female	Female	Male	Female	Male	Male	Female	Male	Female	Male	Female	Male	Female	Female	Female	Male
Age	73	55	50	38	38	60	63	62	65	41	72	64	74	47	51	59	62	64	53	50	69	48	45	48	67	67	60	60	44	68	38	39	54	44	54	63	31	47	69	53	69	55	52	68	49	59	67	40	61
Type	Colorectum	Gastroesophagus	Pancreas	Sarcoma	Breast	Pancreas	Kidney	Pancreas	Colorectum	Breast	Lung	Colorectum	Colorectum	Lung	Breast	Colorectum	Colorectum	Neuroendocrine	Adrenal	Adrenal	Neuroendocrine	Pancreas	Sarcoma	Cervix	Gastroesophagus	Ovary	Ovary	Neuroendocrine	Colorectum	Colorectum	Colorectum	Colorectum	Ovary	Ovary	Ovary	Colorectum	Germcell	Colorectum	Gastroesophagus	Neuroendocrine	Neuroendocrine	Ovary	Headandneck	Breast	Colorectum	Ovary	Colorectum	Colorectum	Colorectum
ACPP	35.373	29.8876	33.996	40	39.051	28.1843	40	34.7914	31.6907	40	30.2861	33.472	31.2039	33.559	36.176	37.1899	40	40	33.097	35.2865	33.7369	36.9477	40	32.6174	35.2139	30.65	39.4697	34.7988	35.4305	34.3585	34.0956	35.3807	28.4974	32.7958	30.65	33.6696	32.5737	35.2266	33.872	32.4282	34.4071	32.6217	32.6431	33.407	31.8684	28.2788	34.7652	35.4055	33.9859
ACTG2	33.2615	25.8021	32.02	28.402	34.98	27.4877	35.2732	29.6925	31.0044	31.8675	33.8055	31.94	30.4855	32.254	31.824	33.1784	35.7748	38.63	37.8564	35.8607	30.782	35.9192	29.4816	30.8873	29.7855	30.839	35.5492	33.4821	31.2053	31.6408	28.1874	30.2964	29.7823	25.8929	30.621	31.529	30.4564	28.9854	29.6424	30.6961	33.2199	30.856	29.2195	29.9385	29.4339	27.187	28.8649	29.0256	30.1971
AGR2	27.1488	31.163	26.074	38.746	36.16	19.2643	38.2962	25.4393	26.3566	36.3238	27.5024	26.6354	24.293	25.855	24.77	28.4213	32.2331	40	36.6676	40	30.8985	29.9358	38.2355	27.3411	25.7405	32.2855	34.1301	25.9175	25.987	26.1675	24.6195	26.65	28.6589	32.9484	30.4866	25.9915	35.8784	24.585	28.3151	26.965	30.2095	28.195	29.1371	35.6579	23.6449	25.7115	23.9287	25.9422	27.1934
APOBEC3B	33.3232	26.1078	38.105	33.309	33.871	40	34.5137	33.7536	40	37.2804	31.6032	36.6854	40	40	40	36.4547	40	40	33.9576	35.448	31.6962	35.9328	34.7328	36.016	33.6704	36.4102	40	35.0338	36.2861	31.7321	31.7364	30.3321	28.9691	30.8306	29.8904	40	31.1494	28.1072	31.4063	40	34.0624	30.3316	28.6665	40	35.5976	29.6041	30.231	35.4713	31.6675
APOD	35.8211	24.2074	31.832	31.84	36.551	25.136	33.5494	27.9741	29.5167	34.3575	33.2561	32.2208	27.9851	34.816	28.598	29.4765	32.9219	37.154	32.7194	30.2477	32.0505	32.9366	28.6339	28.2832	28.7703	29.5052	34.6651	26.8522	31.6814	34.1754	28.4791	30.5941	30.7715	25.8459	27.7021	29.3035	25.6624	27.6126	31.8436	29.0618	25.1741	30.2759	27.8274	27.9539	29.6071	28.1386	26.9975	30.9218	25.8879
ASPN	32.5486	26.8954	30.801	25.973	33.691	23.4355	30.9319	28.6292	28.0965	33.7522	29.4818	33.9706	26.6353	31.512	28.645	28.6397	40	38.116	32.4761	30.6464	30.0107	31.9617	29.9626	29.6438	28.6753	28.4424	30.6491	27.5519	28.6047	28.6836	25.7493	25.5647	29.9167	26.0195	28.8453	26.1436	28.5797	24.9657	27.4838	27.4448	26.0103	30.1761	26.7056	27.8759	25.8893	26.2875	25.8892	27.5184	25.6829
ATP1B1	27.0222	21.857	26.527	28.965	30.676	20.0845	27.5651	26.9961	22.8791	33.4093	25.7891	26.8	24.8958	27.348	30.902	26.755	29.9113	35.11	28.3287	28.398	26.5121	29.9331	29.4837	26.382	24.869	26.8106	30.6575	26.1075	24.4563	24.5752	24.4156	24.7315	25.7677	24.5077	24.6535	26.0399	26.3467	23.099	28.2402	26.6355	24.193	24.4408	25.2204	29.4171	23.7899	23.5959	22.9147	25.457	24.3189
AZGP1	30.9483	31.5106	27.496	32.941	28.035	22.6002	27.6259	32.7266	29.6543	32.6622	26.2156	27.6762	29.7516	28.863	25.629	29.3938	32.3728	40	36.1482	32.2675	27.6055	29.9207	30.445	32.3912	29.9544	25.5337	36.7559	26.2924	27.425	28.5521	25.6588	27.0011	29.7174	40	28.6048	25.0697	27.5492	25.6363	28.6441	30.4704	29.2084	36.7788	26.2242	21.6616	27.0054	32.0705	24.0991	25.8091	23.6261
C7	32.1266	25.489	33.043	31.098	32.348	24.1337	30.7073	29.541	30.5117	36.5752	32.4033	32.6206	26.6495	33.965	29.973	28.3069	30.6666	39.407	30.2595	28.4087	36.0092	31.9319	28.2806	34.2017	28.276	29.2112	30.6379	25.4572	30.9585	30.1528	27.5131	28.7749	30.851	25.9426	28.0076	25.3709	28.8363	27.4313	28.665	30.9211	22.9439	32.0477	28.3673	29.8835	28.8306	30.2409	25.719	28.6519	25.1356
CA12	29.5693	26.2682	29.145	24.785	37.238	24.6555	28.1082	29.9195	26.4656	34.3526	32.8367	28.2809	28.2204	30.184	25.645	28.5153	33.647	39.272	33.9141	40	35.6647	33.9452	31.5235	26.9813	32.4857	31.3379	35.1467	36.3421	27.1769	25.1573	25.9012	27.2271	28.105	27.9608	30.0629	27.436	32.6004	27.2216	27.4266	33.4153	30.6372	27.7076	31.5502	25.4654	25.7141	28.1592	28.2478	30.1366	27.4041
CDH1	24.5288	20.8973	32.988	37.223	25.574	20.7072	25.3889	23.4561	22.9417	29.1813	23.9164	23.744	23.5413	26.27	23.004	25.1499	24.7428	33.497	34.4474	31.3498	26.2146	27.9527	28.1027	24.0434	21.7462	24.0419	28.8546	23.3887	21.3923	21.5071	21.2752	21.8786	21.9793	22.7042	25.2991	23.1297	23.3799	21.9635	24.0225	24.6235	23.5883	22.5976	23.8275	20.208	21.833	21.973	21.7361	21.7323	22.3657
CDH17	24.218	20.5594	26.332	40	37.066	24.0976	35.8707	29.0025	22.9459	40	34.1582	23.5545	23.934	35.082	38.348	25.647	28.4993	40	40	40	33.3215	33.9689	35.2982	36.9301	34.9995	36.7141	35.7588	36.2417	22.1773	21.7747	22.1515	22.8831	29.5947	32.348	34.4168	24.2124	32.4274	20.9738	32.9233	24.6666	31.6439	27.8605	32.6784	36.9237	21.6221	35.9019	23.8364	23.8307	23.8139
CEACAM5	24.3844	21.0111	22.113	37.957	38.918	22.4639	34.7095	24.5017	20.1979	40	32.3521	22.2762	20.8594	27.855	30.395	22.5202	28.6341	40	40	36.1577	25.4335	28.9611	40	26.2147	21.4681	36.0202	40	22.3574	20.5335	19.5893	19.5187	19.6204	30.3711	31.5109	35.908	21.071	36.3531	18.8316	26.6329	31.905	32.3089	35.6659	40	22.9248	18.9898	29.5356	19.4305	22.8189	20.0317
CEACAM6	27.6348	22.4523	23.152	40	37.324	23.0889	36.425	25.4467	23.1286	40	31.4483	25.1572	22.9485	25.746	28.941	25.6611	30.0633	40	40	40	31.9054	27.9623	35.3343	29.0092	24.7816	32.3611	36.0982	23.164	22.5268	23.4262	22.7096	21.7888	31.0338	40	35.6007	26.2427	32.4744	21.2146	30.7813	34.6847	31.6304	40	30.4308	24.4867	22.3871	30.6533	21.8849	26.0814	23.0712
CHGA	33.5141	29.3262	40	40	40	28.6408	40	36.3833	40	40	32.5678	34.341	34.7584	40	36.449	40	40	30.262	40	35.4082	23.8118	33.9501	40	30.6068	28.6599	28.9409	40	18.8156	33.1654	36.0218	32.2693	30.5102	28.4472	40	26.9554	29.9276	32.3176	25.6603	36.9983	18.2992	20.9345	35.5117	32.6216	16.1007	40	27.3817	37.0736	32.4	40
CHI3L1	30.7761	23.1787	30.629	25.957	30.41	23.5103	28.7222	28.5291	31.4942	30.9361	27.9539	29.812	28.2145	24.051	28.668	29.2597	30.6053	40	33.5841	32.9199	36.4861	31.9293	29.5048	23.4607	29.3381	28.6319	32.2932	30.2366	26.5096	27.341	24.9612	24.8354	23.8372	24.9791	23.6066	25.8057	25.3921	24.9927	25.6638	30.6264	30.3717	26.6386	22.3418	29.3975	25.8588	22.1496	25.2594	24.8199	22.9986
CLDN18	40	33.6644	40	40	40	23.7731	40	29.2233	40	40	37.9403	35.1087	40	40	40	40	40	40	40	40	31.7878	36.9782	37.8482	40	40	40	40	40	40	40	40	40	35.6087	40	40	40	30.7823	40	40	33.1477	40	40	35.5488	36.7278	40	40	40	40	40
CLU	30.6396	24.518	32.176	31.879	28.902	20.6331	24.7703	29.2717	30.1493	31.2289	32.6662	26.9807	28.9598	31.004	30.684	27.6769	29.3057	40	28.9844	27.7258	36.5211	29.9361	27.6537	28.4165	25.7556	29.646	32.2565	22.9422	26.6535	28.5646	25.7696	28.9553	25.4229	25.7757	25.1095	24.8823	24.8726	26.2446	27.0133	29.8845	25.1983	24.9567	26.9984	19.9394	26.8826	24.2683	24.0177	25.9521	23.7086
COL11A1	31.7126	26.8861	30.559	36.574	33.23	25.5799	36.1371	26.6671	29.7331	34.8413	32.4192	33.885	28.4677	30.605	29.629	28.7865	31.2549	40	34.628	29.5758	32.4043	34.9305	27.7453	31.1287	28.5836	30.291	32.588	33.7317	28.8955	33.8415	27.4027	26.4137	28.7162	22.4633	26.7147	28.5584	30.4341	27.106	28.4639	30.5085	32.4584	28.0629	26.9198	32.8105	27.973	23.898	26.8455	27.9912	28.7705
CXCL14	31.7524	25.1487	34.684	36.309	31.395	24.9825	25.9531	27.6788	30.6694	40	35.4008	28.8924	27.753	30.426	25.551	30.9719	34.3831	38.064	40	34.9162	35.5469	32.9502	31.7049	30.5991	26.3417	26.3423	33.7346	32.1707	27.7884	29.7395	24.0176	26.917	25.1031	23.5595	27.409	28.7551	31.402	27.3648	32.5806	29.9899	30.1707	29.3497	24.0666	32.679	25.4242	24.7612	26.8468	28.5379	26.8753
CYP17A1	40	27.2365	40	40	40	30.9342	29.4386	40	40	40	40	36.5819	40	40	40	40	40	40	30.8802	33.5799	40	40	34.5449	37.0687	36.7469	36.3056	40	40	40	35.7788	37.1415	37.0088	34.7661	40	34.6957	33.7157	40	36.8908	40	40	40	35.2268	35.5747	32.8071	40	33.9216	36.0489	36.4592	37.1453
DLK1	40	37.423	40	40	40	32.8932	40	40	40	40	40	36.6324	40	40	40	40	40	40	26.2253	26.1073	29.2719	35.9781	36.7559	40	40	40	40	35.3929	37.1979	38.4774	36.251	39.43	39.0372	40	37.0915	40	32.4825	37.1837	36.9324	37.3073	24.559	40	40	40	33.6707	40	36.3013	36.6408	37.6766
EPCAM	24.1588	20.9694	27.52	35.918	26.902	21.4998	29.7842	26.443	23.1185	29.4527	24.5743	24.9669	22.7688	27.449	26.293	23.5691	25.372	31.794	28.7578	32.025	25.6214	28.9608	31.3475	25.8983	23.8397	24.0194	30.7891	24.1157	21.6889	21.8453	21.8352	22.3411	22.5346	23.1562	25.2157	23.1151	22.5056	21.3177	25.7072	24.4056	24.2535	23.8314	25.5381	23.5749	21.7849	21.4832	21.9118	21.9254	23.3085
ESR1	32.3663	28.7726	35.113	25.996	29.387	26.8775	30.6269	31.9374	32.8871	33.8241	32.4497	32.1871	30.6444	33.004	22.762	29.9744	30.3423	38.358	33.6467	29.8793	34.7958	32.9514	28.9628	28.7973	31.8336	32.421	33.3647	27.2857	30.7418	33.0478	29.5766	30.1419	31.3109	28.7883	27.5595	28.8456	29.1395	29.6173	31.6939	30.9456	26.2487	28.5512	27.2535	19.6962	31.1357	24.6881	28.1765	29.7607	28.0637
FABP1	25.4344	18.7297	28.777	32.855	26.988	21.2885	26.721	36.9601	20.1717	32.1874	32.7316	22.5416	19.8785	32.988	40	23.7175	23.9671	40	35.7032	29.6366	40	26.9505	24.6176	31.2853	27.6741	40	35.3234	23.9848	20.8818	19.94	19.971	22.7265	28.8195	31.6765	25.8534	20.4778	23.5641	18.5597	25.7652	27.141	31.7944	33.3903	24.1944	26.1445	20.6987	31.6254	19.5833	22.7918	21.2201
FABP4	34.8409	28.5942	34.637	34.215	36.199	28.1278	34.7604	28.0393	34.8896	35.7111	34.7801	34.1339	31.6966	40	33.934	32.6954	40	39.013	32.8515	37.1408	33.7819	36.9387	24.6828	32.4153	33.6516	32.3069	40	30.9441	32.5907	33.7203	30.3209	31.1462	31.6725	28.626	30.7752	30.4242	31.2911	31.1229	30.836	35.757	28.5786	28.9136	31.5671	34.0806	31.9862	31.3421	29.7108	32.6477	30.3975
GATA3	33.116	27.4917	34.324	35.355	29.371	25.9613	34.9075	31.0789	33.2042	32.6404	33.1008	35.2862	30.9772	35.176	23.887	31.3802	33.6993	40	34.0049	30.6222	34.8481	33.9649	30.093	30.2887	29.5931	31.5037	32.3614	33.4933	30.5536	33.6125	29.9437	30.0161	30.6724	28.6937	31.5988	30.3451	23.8911	29.382	31.4971	34.6413	28.1575	28.4425	28.3555	19.5156	30.5071	28.8759	29.3723	30.0461	29.924
GCG	40	40	40	40	40	37.0502	40	40	40	40	36.4724	38.1151	37.2083	40	40	40	40	40	40	40	40	40	40	40	40	40	40	40	40	40	35.7386	34.7265	40	40	40	35.8121	40	33.1886	40	34.8841	28.892	40	40	40	40	40	40	29.9125	40
GFAP	40	40	40	37.207	39.418	36.0603	40	37.0499	40	40	40	40	35.9575	36.457	40	40	36.7903	40	40	40	40	40	35.7314	40	40	40	40	40	40	40	40	35.8727	40	40	32.9029	40	40	36.6921	40	40	40	40	35.2294	40	40	40	36.901	40	36.6948
GJA1	29.6374	26.1259	28.855	28.613	33.488	24.6432	35.3945	30.5485	30.5825	36.01	31.7659	29.8781	28.8595	33.691	29.074	33.3691	40	40	32.3748	35.5158	31.7837	34.9346	27.7332	29.9203	27.6461	30.1855	33.5649	28.6187	30.5314	31.7227	29.4668	28.8009	27.2428	25.6103	29.3317	30.3862	24.7117	28.5044	30.6031	32.6121	29.7919	29.3204	27.7848	30.2848	29.9488	25.2236	28.7109	29.5352	29.3582
GPM6B	36.6183	31.7348	37.863	34.871	29.324	29.5027	36.7462	34.0055	35.7872	33.9266	30.2484	35.888	32.2003	35.871	33.598	34.1437	40	39.507	35.2393	35.235	30.1607	37.1096	30.9429	31.2373	33.2378	31.2181	40	33.2981	35.7879	36.441	31.6535	31.556	28.9144	28.6638	28.7711	33.9353	33.6953	30.537	31.7168	32.2872	30.2816	29.8651	31.8845	33.1557	32.2446	26.0443	31.3031	31.7524	31.9482
GPX3	32.0961	24.5669	30.84	31.043	31.66	24.6302	25.2975	29.4647	30.9638	34.5047	30.7172	29.6918	28.1761	29.004	32.215	29.183	31.1931	40	25.4171	30.366	31.3914	31.9546	27.3828	29.1945	28.3668	28.9921	33.333	25.976	28.4586	29.4808	27.4649	27.6172	27.851	22.4682	27.669	26.5664	26.2429	27.4537	28.5255	27.8333	26.1791	22.8039	28.8335	27.8411	29.2044	26.9894	26.7412	27.7418	25.9241
GREM1	34.0178	26.2398	31.824	30.59	35.684	26.0854	40	30.7858	28.8331	40	31.3645	30.1881	29.6916	34.426	31.379	30.6535	33.8902	40	40	40	34.6467	34.9783	28.9295	32.2857	30.8124	30.9565	36.6148	33.7183	28.9146	35.2651	27.5468	26.3713	33.1769	28.1554	30.7739	28.8275	32.3328	27.0889	28.5469	36.4314	27.9968	31.2796	28.2882	34.4053	28.3299	25.9689	27.4836	30.0774	29.5217
HBB	29.3726	26.0797	33.121	27.535	34.527	25.1832	28.5282	29.4247	31.4795	33.2024	30.0726	24.6837	23.5141	33.59	31.543	30.7577	33.3028	35.793	32.7189	31.4943	31.3976	35.9316	27.28	29.2198	29.7641	30.436	32.3131	27.5918	29.9615	29.1584	30.4464	30.5856	25.8118	29.7953	28.8901	29.2698	26.4724	30.3163	30.1955	31.8106	28.1678	29.0507	28.6537	28.8033	31.3236	28.4898	29.2612	29.5924	28.4121
ID4	31.4998	26.696	32.137	29.387	32.441	27.9185	31.82	30.9901	28.6953	35.2009	31.3853	32.7801	29.1755	33.207	32.082	29.9116	31.5791	34.986	33.4228	32.4549	25.7291	35.9737	30.2673	31.2509	28.4892	29.4213	32.7542	29.2328	29.47	30.95	26.8587	28.2585	28.8182	26.9644	27.3562	30.1852	27.5695	28.2144	30.4211	28.9069	27.2604	31.1386	31.1942	31.1229	28.1904	26.6363	29.1931	28.2256	28.6622
IGFBP2	30.365	22.7556	29.348	32.598	29.348	21.4825	28.6544	27.3155	25.5595	31.0504	25.6223	28.4111	27.8377	30.973	25.934	26.2357	28.6162	30.165	24.5812	28.7061	23.6073	29.9675	24.5396	29.0728	25.9646	26.1161	29.613	26.8825	24.5442	24.4732	24.2227	25.0972	21.6464	22.9679	23.4642	24.0073	26.4965	25.5164	28.8187	26.1939	22.741	27.3158	24.233	24.1144	25.0292	19.6564	23.5828	23.731	23.5849
IGFBP7	29.3878	21.8721	26.676	25.051	30.199	20.7451	27.6878	26.606	24.7862	34.3427	28.6038	28.8354	23.6027	28.316	26.301	27.2876	30.8275	40	28.2876	28.8564	27.2963	29.9801	24.3614	26.9561	26.9425	25.2452	29.014	25.715	26.0194	27.6666	23.3555	24.2958	26.0863	22.793	26.0521	24.6562	25.6481	23.1254	25.739	26.9247	24.4393	24.5409	25.5881	25.5765	24.359	24.454	23.8942	25.3425	23.9043
IGJ	30.7782	21.9794	29.824	28.543	34.184	21.5248	31.2805	30.9092	28.9108	40	32.0383	27.6682	27.4717	33.809	31.809	27.5634	35.4976	40	30.9194	36.7938	36.0194	31.9405	30.6509	26.2723	29.9902	28.8025	31.3149	31.9605	29.599	29.3963	27.8791	23.7834	25.5958	24.8918	27.19	25.8959	24.3322	27.6569	28.4154	28.9579	25.563	22.9499	25.553	28.7034	29.9249	29.0986	25.8769	26.7648	27.9291
ISL1	33.971	30.2657	40	38.543	40	29.7607	40	36.128	31.8111	40	37.0276	35.603	37.6218	40	39.527	40	40	29.802	37.7879	40	25.6223	34.977	30.2383	40	33.768	40	36.4483	27.4568	35.6869	35.2308	35.2764	33.8218	35.9248	31.0968	36.7543	37.5383	36.5098	35.5507	37.4296	32.078	24.3557	30.7895	30.2772	40	34.5273	40	32.5011	35.7628	40
KLK2	40	33.514	36.582	40	40	40	40	40	40	40	40	40	40	40	40	40	40	40	29.4655	40	40	40	37.0762	40	35.7809	40	40	40	40	40	37.6226	40	36.7781	40	40	40	40	36.7685	37.7481	40	40	40	40	40	40	37.9628	40	40	40
KLK3	40	40	40	40	40	36.4888	40	38.005	34.8222	40	35.5288	35.1701	34.1215	37.652	40	40	40	40	32.3127	40	40	40	36.4634	29.3751	31.0489	36.9965	35.0191	40	40	36.9778	32.5903	35.228	37.7013	40	40	37.0355	37.1416	40	40	35.9754	40	40	40	40	35.303	37.0842	34.6828	34.9362	34.4767
KRT13	40	28.9765	40	40	38.965	25.7844	40	33.9096	35.3852	40	33.4422	25.9831	40	35.27	37.957	40	40	40	32.5944	40	40	30.9701	40	27.7375	26.6248	40	40	40	37.0388	40	34.6598	35.5792	36.8463	33.4189	36.4349	36.8687	40	34.1685	29.583	40	36.5962	32.854	24.4475	40	36.9799	30.5128	36.3225	35.5656	40
KRT14	40	31.5075	40	36.59	36.285	34.5425	40	38.5288	40	33.3919	35.5503	29.7438	37.4796	33.285	40	40	40	40	36.4559	38.6446	40	37.1548	40	23.9762	29.2468	35.289	40	40	36.6823	39.4445	34.2352	40	30.7678	37.4432	34.541	37.5136	32.7076	38.0103	25.5136	40	37.0202	36.4885	33.0421	32.1726	37.9482	32.078	38.8684	39.3315	35.5825
KRT15	35.6805	25.5937	33.793	40	33.48	27.5274	40	32.4172	31.7284	31.4929	31.7871	29.8207	33.4844	30.184	30.676	36.2733	39.6554	40	34.9717	40	28.5806	34.9392	37.247	27.2755	23.8233	31.2178	40	35.2692	29.6124	32.7942	29.7964	31.3709	31.7436	35.1191	34.7331	34.5422	33.3306	28.8219	31.5665	36.7129	36.4905	31.6266	21.8792	32.0071	31.9413	30.9471	30.6469	30.1788	30.7237
KRT19	26.3891	18.7587	25.754	37.191	24.879	22.5604	34.3783	22.9789	22.8442	28.4726	25.5423	23.7113	23.6364	24.879	22.996	25.8478	27.4756	33.199	34.0088	34.0713	26.7053	26.9354	29.32	22.7847	21.2771	24.8481	28.6693	30.3632	21.5877	23.3292	21.5884	22.5515	22.5844	23.6953	23.6844	23.6091	21.2713	20.8362	22.7602	25.9466	28.2084	23.5358	23.363	20.0448	22.9796	21.5853	21.7698	21.9869	22.6138
KRT20	27.5611	27.5305	30.543	40	40	32.9485	38.4664	40	26.2474	40	35.5168	24.8016	24.9317	40	40	30.511	30.9356	32.003	40	40	33.6107	30.9318	40	40	40	40	36.4654	36.7985	24.3729	24.4672	23.6305	26.0998	37.7159	35.2832	30.2702	25.8373	34.8237	23.6786	40	31.9363	36.8184	22.6606	40	40	23.9709	36.9978	24.6293	26.9359	30.3095
LGALS4	27.6859	23.1806	25.988	39.199	36.441	21.4732	33.0008	27.8033	24.423	35.7575	33.6159	24.3504	24.0153	29.52	35.441	25.9817	27.7002	40	36.7075	33.6121	32.2656	29.9479	34.4436	33.919	33.0947	33.6955	32.5798	32.6701	23.5538	23.6305	23.7481	24.7974	34.3866	33.3726	33.5145	24.68	32.3941	22.5767	32.6821	30.1525	29.351	31.6244	29.9967	31.4146	24.1585	33.2986	24.1215	25.1429	25.161
LUM	33.7956	25.3079	30.066	31.535	32.957	23.0123	34.5732	27.4699	28.371	36.85	31.2062	33.5852	26.2477	30.902	28.426	31.0182	40	38.257	36.5937	33.3069	33.6951	31.8978	31.64	28.5322	29.4204	27.7655	31.2255	28.2427	30.6631	31.5793	26.1169	26.689	29.591	23.974	28.3875	27.6806	29.6097	25.7013	28.3123	30.4163	26.143	28.4816	27.7618	30.3432	27.0295	24.4267	25.821	28.147	26.5287
MGP	34.5316	24.2202	31.652	29.152	26.957	22.6646	31.1997	28.6629	27.0077	30.4251	31.0869	33.5055	25.7487	32.387	22.098	30.7281	40	38.053	31.8348	31.7987	31.8949	30.9453	30.8575	25.8583	29.6936	27.4669	30.8051	28.2399	29.1971	31.2173	25.2144	27.0818	29.6431	24.8207	27.6379	27.2266	28.8304	24.7782	30.3279	30.4239	25.4368	29.0104	28.4624	27.3686	26.1857	27.0006	25.7156	28.2327	26.5777
MMP1	32.8846	23.363	28.105	32.105	39.441	26.709	37.6744	31.4165	34.443	40	34.8157	31.2338	31.1205	26.762	36.59	32.1891	35.3911	38.496	35.7239	35.7133	33.4164	33.9478	28.5595	28.2012	32.8902	32.8057	35.6911	34.5371	30.6422	33.8016	29.4856	28.5757	29.4697	28.1289	30.5614	31.3056	31.5927	26.2126	28.5613	35.184	31.3561	33.7757	30.2898	32.5823	31.9158	25.3771	31.4985	31.2859	32.0193
MMP12	30.6138	23.5698	32.512	35.91	37.16	27.6087	40	29.9899	28.5962	35.9778	27.7115	29.5155	30.3887	34.23	36.105	31.4277	34.0499	37.374	40	37.5813	27.4245	37.0669	31.6138	26.1681	30.7229	34.262	40	36.1675	28.0162	34.4601	26.6614	26.1614	28.5744	31.4313	29.6136	29.7436	30.3062	25.8044	32.4023	33.755	33.9833	32.6869	27.5752	32.8336	27.465	26.5392	29.7428	28.8294	32.3143
MMP3	40	36.8482	40	40	40	31.2448	35.4034	40	37.7435	40	40	40	36.9428	40	37.832	40	40	40	40	40	40	37.2039	40	31.3696	38.4907	40	40	40	37.5258	40	37.7041	34.8703	37.0225	36.6791	37.4599	34.6389	40	37.0003	34.9271	38.4327	34.7617	40	40	40	38.5854	31.0512	35.8208	34.4804	35.7378
MSMB	37.0531	33.6532	40	40	32.723	20.6147	40	31.9315	40	40	33.4768	31.8016	35.8127	40	29.684	40	40	40	40	40	40	40	40	31.7352	40	31.6064	40	40	40	40	36.7222	40	35.1161	40	36.9858	36.435	27.2654	40	34.9822	40	33.1559	40	27.7087	32.3181	37.3109	33.2227	35.2682	40	40
NKX3-1	35.8278	31.343	35.16	33.113	33.551	27.539	34.0422	34.7651	34.4245	36.8067	30.3117	36.0765	33.5592	34.957	32.973	34.0665	35.8866	40	32.3326	33.4454	35.8537	35.9815	33.7259	31.5857	31.8712	30.2896	37.0766	30.956	33.0448	35.5978	31.8929	32.7543	30.2773	32.0409	32.945	32.3559	31.8297	31.9969	33.3531	32.5967	31.7862	31.8162	31.8755	28.2932	33.3456	31.4517	30.8991	33.0331	31.9175
NPTX2	30.944	28.6982	31.324	40	35.957	30.9431	37.7197	31.9551	37.1216	40	33.7555	40	35.7404	32.457	37.371	36.8609	37.0658	40	25.9039	28.0159	33.2176	36.9492	36.6139	31.4894	32.8249	34.2177	40	35.79	24.9333	32.4691	31.7369	32.1904	26.3502	29.2857	26.9663	33.1519	35.1431	31.289	34.3654	29.0529	30.4161	30.1243	33.3369	37.1035	27.7453	26.5825	31.7326	27.823	31.743
NPY1R	30.2563	27.6388	28.84	33.816	36.879	25.5812	32.1921	34.5949	31.1387	37.1117	27.561	30.8632	30.0225	35.488	29.941	40	34.8733	40	34.2345	35.4672	32.8812	32.9537	28.5747	31.7224	31.5515	31.295	34.4046	28.277	32.6444	32.2377	31.6312	32.3642	32.6019	32.8528	32.3833	31.4939	32.1945	31.2586	33.5094	30.2469	30.0983	30.5351	32.9718	30.55	33.273	32.342	29.8964	32.1025	30.5516
PCDH7	38.992	31.677	34.426	27.926	39.895	27.2142	37.0665	32.6905	34.9589	40	37.2012	37.0766	32.507	36.879	34.691	36.3275	40	40	38.7003	36.7767	34.555	36.9509	37.8698	33.7825	30.852	33.0338	36.7491	34.0673	36.853	37.3746	32.4969	33.8056	30.6911	29.3379	29.6333	34.4019	29.2505	32.7213	34.7152	36.4958	27.469	36.075	32.4252	35.8773	32.9617	27.0654	32.7028	34.3949	33.2385
PCP4	40	31.6076	40	36.949	40	34.8505	35.9236	37.7388	33.4333	34.0994	35.7615	36.3264	33.1367	40	35.754	40	33.8181	32.799	33.3929	28.1649	32.7807	40	40	40	40	33.628	40	33.4639	37.7983	28.8339	37.4709	37.9974	30.8454	40	27.2788	31.7941	30.0529	30.5547	40	32.2263	23.8907	37.0396	33.8382	37.6422	27.8089	28.3346	32.8243	27.5026	30.2479
PEG3	28.9741	27.5441	34.512	32.168	27.738	28.9168	33.5909	33.2381	30.9857	31.7428	29.0638	29.7657	29.4919	33.895	29.746	32.9532	34.6892	33.281	25.0076	26.7983	31.5028	34.9073	27.9344	27.6096	30.628	30.9064	32.6801	27.6419	31.765	30.9761	30.9455	31.2616	30.6652	30.289	33.286	30.3895	32.2651	30.575	32.7997	27.6633	27.4149	32.9506	31.5456	31.8122	32.4883	30.7137	30.5614	31.6391	30.7169
PI15	40	34.8045	39.41	36.91	40	34.3482	40	38.361	36.8654	40	40	38.8754	35.2875	39.137	36.621	40	40	40	38.0971	40	37.5254	37.008	40	35.8866	37.5163	35.3117	40	40	40	37.836	38.0879	36.1493	40	37.2065	36.8279	37.0538	40	35.2526	33.3083	36.9942	38.7078	40	38.1326	37.8223	36.52	32.3743	36.6967	37.0372	36.6008
PIGR	29.7314	26.9465	35.027	37.684	34.02	19.9877	26.4615	31.9524	24.1218	36.3436	35.4913	25.7086	23.5337	28.137	34.293	25.504	32.9937	40	36.6963	35.1739	40	32.9474	30.8346	27.2535	31.2115	32.8664	32.6191	34.1265	27.9332	33.742	30.2494	25.6756	32.0018	31.7464	29.961	25.289	32.1266	28.2184	31.0975	36.2022	27.5683	25.1329	28.2145	34.0279	28.0559	32.4645	28.308	30.4569	28.7261
PLA2G2A	25.6349	18.5439	31.738	35.184	29.582	20.6048	27.6317	28.823	32.0988	40	35.5015	26.65	27.3417	34.355	38.23	30.6329	32.7062	40	35.9001	40	35.5176	33.966	31.2835	32.3271	28.189	33.1593	40	35.1363	26.2793	32.627	28.7943	29.5983	31.5851	30.3935	27.8409	25.5689	28.1807	25.8388	23.6696	32.8803	31.8627	35.2771	27.992	31.8793	28.5154	33.0707	23.7917	25.6299	29.5279
POSTN	29.389	23.2111	27.238	29.191	32.129	22.9356	35.2637	25.9909	27.7824	34.1581	28.1662	30.9868	24.5183	28.699	28.488	27.8841	32.349	37.118	33.9169	33.9532	27.774	33.9397	27.5555	28.5424	28.1508	27.2098	30.5408	30.0179	26.9092	30.1591	23.9653	24.9259	28.7389	22.5992	27.878	25.7014	28.5823	24.4524	24.1636	28.641	27.3985	27.1265	25.3062	29.4692	25.1448	23.6161	24.6102	25.312	24.6873
PRRX1	32.5847	25.9269	32.145	32.402	33.496	26.7946	36.2836	28.0074	30.4911	40	33.543	33.3774	28.5541	33.348	31.98	28.8195	34.0692	40	32.6368	29.321	32.9426	33.9734	27.1071	28.8567	29.9689	29.6667	31.9738	31.8368	28.5414	32.58	27.1408	26.9641	28.7399	24.0491	26.7546	28.434	30.1218	27.8421	28.221	31.9323	26.861	28.7428	25.7098	32.1448	28.4296	25.1238	27.1354	29.3977	28.658
PTGDS	32.3654	24.8168	32.145	30.957	31.668	23.4882	31.1398	29.2926	29.9348	36.0343	31.3659	30.9125	26.9727	32.887	30.371	27.8967	30.675	40	35.7085	35.7014	35.3593	33.9467	27.6395	28.131	27.7115	27.9577	30.5585	27.9664	29.8086	32.7906	27.5295	27.6579	25.9189	25.4294	24.8685	26.5842	26.4887	27.5935	27.9638	31.9049	23.3327	28.5186	26.5046	30.3824	29.4339	20.2754	26.317	29.2179	27.1604
PTN	32.6559	28.1407	33.902	30.262	34.191	26.7575	31.8034	31.3655	30.8874	40	33.2994	32.6101	29.5087	34.738	31.395	30.9774	35.5871	40	32.2794	31.5438	31.8179	34.9441	27.0549	30.9649	31.735	31.5303	32.9434	30.6325	29.8537	32.9218	28.9381	28.858	28.4362	27.6211	29.4712	29.4145	25.4887	28.1437	28.4482	29.607	24.973	30.5484	28.1874	28.7694	28.3322	26.5955	27.9116	29.5325	28.3837
RPS11	23.0897	19.1517	23.77	21.441	24.293	19.7972	24.3187	24.2891	21.4829	28.3301	21.9168	22.9758	21.4416	25.684	23.754	22.7641	25.6635	27.387	22.7549	24.9576	23.6148	25.9766	21.95	22.6106	21.9545	22.2766	26.2271	23.137	20.9862	21.4863	20.3998	21.2234	20.5964	20.7169	21.9592	21.7547	21.6019	20.1398	22.3198	21.6377	21.2074	22.4498	20.6013	20.918	20.7956	20.535	20.702	20.9244	21.1733
RPS4Y1	40	33.8479	38.512	37.324	40	26.6753	34.9904	34.2181	32.2687	40	40	32.6939	35.145	35.715	38.996	40	35.4345	40	40	40	38.1696	33.9655	40	28.1474	32.2186	35.01	40	37.0114	35.6094	40	34.1864	34.6237	36.3792	34.9594	32.4422	39.2422	37.023	34.2879	27.6844	39.1167	38.6996	36.8644	30.969	36.8694	37.0989	29.8119	34.4767	32.4104	33.7358
S100A2	30.8249	27.5431	32.824	32.48	29.379	26.5446	30.7068	30.5663	31.4381	31.1058	24.765	25.7323	28.6624	25.902	33.379	29.5085	32.292	39.158	32.4776	33.4779	34.3256	33.932	28.2462	21.7671	29.532	28.5042	30.9202	31.8158	28.78	32.0932	28.1446	26.6923	27.4108	29.546	29.6368	30.1542	27.7797	28.5494	26.393	33.5829	30.2698	27.8851	27.828	32.2598	29.6002	23.8118	28.1673	28.9402	28.5198
S100A8	30.4055	23.6453	32.129	38.887	29.223	19.4854	36.247	26.2193	25.321	34.8854	28.3876	27.1979	26.1317	28.738	30.934	27.91	30.3095	40	39.5459	37.3456	37.1793	32.9556	34.6165	29.7609	27.8247	30.4401	40	35.2574	29.6187	25.6597	24.9073	26.0783	31.3786	29.1092	32.6655	29.1526	30.2606	24.9199	28.2815	38.6895	31.6105	32.8578	34.5459	21.0852	25.7736	27.9947	25.4468	26.4246	24.7347
S100P	40	40	40	40	40	38.0411	40	40	40	40	36.3829	40	40	40	35.871	40	40	40	40	40	40	40	40	31.2793	40	40	40	33.483	40	40	40	40	40	40	39.3015	40	39.2277	40	40	40	40	40	40	40	40	37.7572	40	40	40
SCGB2A2	26.9048	26.8868	29.668	33.887	26.887	17.8983	26.3962	27.9562	28.4444	29.2779	32.4881	25.9968	27.386	28.293	24.785	25.8975	26.4257	40	30.522	29.7136	40	26.9367	25.7528	29.9846	25.9473	29.488	28.9113	26.3784	24.0779	25.5093	23.5952	24.6501	26.3975	27.3785	26.6664	22.6677	25.7531	22.7067	23.3925	27.9111	28.6685	23.861	25.0684	25.7662	23.9219	27.8108	21.9956	22.9969	21.649
SERPINA3	35.8102	34.3767	26.129	40	35.129	31.7965	40	30.8966	35.3679	40	31.9475	31.1668	36.4607	40	40	38.0562	40	40	35.1943	40	40	35.9228	40	22.7669	34.6754	40	40	40	33.8852	40	35.5957	30.9405	40	33.2945	36.0061	34.6155	35.6267	32.977	25.6239	37.7187	36.8688	40	40	40	33.256	35.7757	32.7463	32.4333	33.6507
SERPINB3	26.4386	23.6511	27.23	31.621	27.887	22.5529	32.2002	27.9407	25.8957	35.7595	27.2983	25.9418	25.6018	27.387	28.16	29.3994	29.6608	33.753	32.6181	33.5004	27.7905	31.9642	27.4265	23.873	24.8178	27.3192	31.8854	28.7779	24.762	26.5569	24.5512	25.4343	26.3432	26.7947	30.5197	25.8482	28.7816	26.7095	23.5266	30.4101	31.7378	25.1607	23.2622	27.3604	25.3058	26.1719	25.484	25.8525	25.5761
SFN	28.3503	27.8131	34.473	32.09	29.699	27.6005	34.4169	32.8018	30.0134	33.9904	30.6186	29.6928	28.8549	33.387	30.379	36.2474	35.2266	36.578	31.6605	33.1855	31.2622	33.9311	27.8146	30.2418	29.4795	30.4813	32.03	27.8768	32.6987	31.3498	30.8077	30.6387	32.5869	28.0253	29.4832	31.0074	25.8107	30.7627	32.7296	32.59	31.9273	32.7132	31.6513	34.525	32.1059	30.3374	31.1579	31.5029	30.8776
SFRP1	40	34.0449	39.176	40	38.012	34.5525	40	40	40	40	32.7611	40	30.0213	23.59	36.965	40	40	40	33.8879	36.7896	32.5892	40	29.7306	36.3829	40	40	36.5099	29.0411	40	40	36.4146	37.4686	32.745	37.164	35.4573	40	40	38.7784	40	40	40	38.1623	33.4547	36.2094	31.6566	32.5799	35.6047	40	40
SFTPB	31.4972	25.5168	35.871	40	40	25.8703	28.3136	32.1848	32.6402	40	40	34.5838	30.4999	40	39.066	35.2006	38.91	40	37.0809	40	36.3272	35.9536	40	37.5275	35.2576	35.5162	37.3944	34.2745	28.7562	28.3636	30.6946	31.2649	34.5956	26.4381	32.7082	31.2932	30.1158	27.4891	36.8794	33.7351	29.1523	28.3172	32.8127	35.2775	29.8697	33.5401	30.1994	32.2715	30.1381
SLC3A1	29.6743	23.2307	27.559	40	31.316	18.197	32.2358	26.2766	28.7247	40	32.408	26.8627	26.248	34.309	37.066	27.1112	31.6608	40	33.2636	35.3618	33.2439	30.9722	30.7858	32.3048	30.9489	30.251	30.5887	34.2104	24.3075	23.546	27.4701	22.8928	30.7231	31.4345	33.4742	24.8408	28.7356	21.8619	26.8413	29.8007	22.0975	23.3847	29.1506	33.4749	23.6095	31.9416	23.663	24.8488	25.5403
SPINK1	26.1701	20.976	25.41	25.887	27.223	19.9206	24.1804	24.8089	22.8757	30.6608	24.6244	25.1276	21.8338	25.895	26.395	25.9054	30.8956	36.745	34.4128	34.5848	26.2435	28.94	27.8079	23.1692	24.3205	25.9709	27.9974	26.3694	23.8214	24.939	19.8687	22.2141	22.7905	20.1351	22.1147	24.4638	25.672	21.1592	25.7355	28.6088	26.6053	21.3993	24.2274	23.4119	22.4479	21.3631	20.8353	23.441	23.685
SPP1	40	37.9048	40	40	40	30.9021	40	40	40	40	36.8608	37.4787	40	40	40	40	40	40	40	40	32.479	37.065	40	36.1614	40	40	40	33.8583	40	40	40	36.514	27.3125	25.4105	30.567	40	37.6024	38.1664	40	40	27.5634	24.6906	37.0307	40	40	30.2473	40	34.4533	40
SST	33.2644	25.3375	36.434	40	34.66	24.9219	32.7452	40	34.0655	40	36.6347	31.1955	37.4205	40	40	32.1754	34.2346	40	29.4773	30.8306	40	33.963	30.5711	36.3556	32.3585	40	40	30.4724	29.7934	29.8849	29.7829	31.8273	33.5	40	30.7684	27.51	29.1113	29.1565	32.8502	32.5402	40	40	29.4396	29.4851	30.3565	36.9815	26.3324	28.4389	25.383
SULT2A1	29.6073	28.3608	34.441	33.715	37.348	30.1593	31.5857	33.5368	32.3688	40	30.4546	30.6767	30.1992	34.441	31.895	35.6388	34.6856	37.726	36.7762	34.8338	32.192	35.9602	28.784	30.8134	30.5965	31.4056	32.7989	30.6	32.7769	31.3914	33.2606	33.4576	32.832	33.7627	32.9006	31.4351	32.8973	32.716	32.6862	34.658	34.3223	31.4397	32.5039	33.2144	34.934	31.4229	34.6997	33.8365	35.1253
TACSTD2	34.7443	29.5538	32.285	34.902	37.965	30.2357	35.3888	35.9322	35.5955	40	35.7554	32.6471	31.8971	35.895	35.418	35.7807	35.8604	40	31.6169	33.5539	35.7856	36.9762	35.1844	33.081	33.5966	34.8651	36.3458	35.6814	30.7401	32.0703	33.4903	33.9931	32.2604	32.9113	33.6757	33.0604	35.95	31.8652	34.9924	35.6329	33.6791	33.3539	29.6544	31.4142	30.095	31.5847	30.2708	34.0042	32.939
TG	40	37.1202	40	40	40	35.6618	40	40	40	40	40	40	40	40	40	40	40	40	40	40	40	40	38.9012	40	36.8966	40	40	40	40	40	40	40	40	40	40	40	40	40	40	38.9584	40	40	40	40	40	40	40	40	40
TH	33.3656	27.4796	25.785	40	33.691	22.3988	32.909	26.105	32.3951	40	34.5372	30.7671	29.5376	36.879	33.332	30.7409	31.5064	40	32.2734	34.1254	40	28.9175	31.243	35.2885	32.5092	33.6912	31.7741	29.9524	29.2349	31.4229	28.4831	28.4579	34.7957	36.4311	31.5909	27.2969	28.5046	27.8037	31.2409	31.3217	30.8749	32.4979	29.2526	31.0314	28.1241	32.4839	26.5342	27.64	26.3162
TM4SF4	29.1722	24.2008	26.715	39.48	36.668	21.7328	38.1276	26.2999	24.8392	40	40	27.0237	24.2458	29.473	35.926	27.9532	39.0349	40	40	36.0145	36.3943	31.9187	40	35.9049	37.0904	29.7592	35.1704	25.9993	24.3412	25.8296	24.2357	24.3136	34.66	33.8157	30.9639	26.6345	36.6833	23.9894	35.2647	31.36	30.6292	30.112	28.8924	30.864	25.1324	32.7825	25.4689	26.7021	27.2006
TSPAN8	40	34.2432	39.004	33.254	40	33.6003	40	40	34.6004	40	35.5186	40	34.2978	35.355	35.715	39.0959	40	40	40	40	40	37.1505	37.594	36.4254	34.8184	37.0996	40	40	40	40	33.1607	33.9208	34.8749	34.7262	33.6202	35.6196	37.069	32.4653	37.9479	32.5494	35.1624	39.6837	37.6956	40	35.5752	32.4012	33.9791	35.2639	34.0714
TYRP1	26.7016	21.6131	27.832	25.887	26.777	22.4924	27.5237	24.9164	23.1323	30.4339	22.9514	24.8545	23.9214	26.129	27.309	26.9041	31.0744	31.226	26.5945	27.8654	25.502	29.9457	26.858	25.349	22.882	25.8649	28.8565	23.8004	23.7875	22.9511	22.4704	23.2814	22.1755	23.6721	22.8428	24.846	22.0508	21.5613	24.3944	24.8935	24.9597	24.2933	24.6907	21.4816	22.2529	20.6197	22.7049	22.8739	24.2797
VEGFA	28.8685	19.0296	35.332	23.48	26.035	20.1302	23.6696	35.3075	23.7308	28.3349	30.1712	26.801	30.4034	25.512	23.121	40	32.9775	29.392	26.8604	34.2357	28.8477	36.9398	22.0266	24.2382	30.9892	22.8292	26.3681	28.5754	32.6883	22.6528	21.762	31.7181	25.6696	22.3267	25.2319	31.658	21.9279	32.1004	34.8394	22.3785	31.4771	22.774	33.5207	21.1841	35.5829	19.724	23.866	22.3809	34.6871
XIST	31.1478	40	30.863	40	40	40	40	31.779	40	40	28.6874	36.4667	30.424	40	40	33.168	38.5212	40	40	33.3879	33.9892	33.888	38.6454	37.5494	32.857	40	40	29.311	31.8217	40	40	30.383	40	40	40	30.2187	40	29.3299	28.5562	40	28.8473	40	28.2387	40	26.7965	38.9459	40	40	28.0393
[truncated: 97 more columns]
