# Supplementary material for: Gene Expression Profiling for Differential Diagnosis of Liver Metastases: A Multicenter, Retrospective Cohort Study
Source: Front Oncol. 2021 Sep 22;11:725988. doi: 10.3389/fonc.2021.725988 (PMC8493028; doi:10.3389/fonc.2021.725988)
Supplement: Supplementary file 3 [file DataSheet_3.xlsx]

## Sheet: Sheet1
Supplementary Table 3. Details of the 90-gene list
Gene Symbol	Description
ACPP	acid phosphatase, prostate
ACTG2	actin, gamma 2, smooth muscle, enteric
AGR2	anterior gradient 2, protein disulphide isomerase family member
APOBEC3B	apolipoprotein B mRNA editing enzyme, catalytic polypeptide-like 3B
APOD	apolipoprotein D
ASPN	asporin
ATP1B1	ATPase, Na+/K+ transporting, beta 1 polypeptide
AZGP1	alpha-2-glycoprotein 1, zinc-binding
C7	complement component 7
CA12	carbonic anhydrase XII
CDH1	cadherin 1, type 1
CDH17	cadherin 17, LI cadherin (liver-intestine)
CEACAM5	carcinoembryonic antigen-related cell adhesion molecule 5
CEACAM6	carcinoembryonic antigen-related cell adhesion molecule 6 (non-specific cross reacting antigen)
CHGA	chromogranin A
CHI3L1	chitinase 3 like 1
CLDN18	claudin 18
CLU	clusterin
COL11A1	collagen, type XI, alpha 1
CXCL14	chemokine (C-X-C motif) ligand 14
CYP17A1	cytochrome P450 family 17 subfamily A member 1
DLK1	delta-like 1 homolog (Drosophila)
EPCAM	epithelial cell adhesion molecule
ESR1	estrogen receptor 1
FABP1	fatty acid binding protein 1, liver
FABP4	fatty acid binding protein 4, adipocyte
GATA3	GATA binding protein 3
GCG	glucagon
GFAP	glial fibrillary acidic protein
GJA1	gap junction protein alpha 1
GPM6B	glycoprotein M6B
GPX3	glutathione peroxidase 3
GREM1	gremlin 1, DAN family BMP antagonist
HBB	hemoglobin subunit beta
ID4	inhibitor of DNA binding 4, dominant negative helix-loop-helix protein
IGFBP2	insulin like growth factor binding protein 2
IGFBP7	insulin like growth factor binding protein 7
IGJ	Joining Chain Of Multimeric IgA And IgM
ISL1	ISL LIM homeobox 1
KLK2	kallikrein related peptidase 2
KLK3	kallikrein related peptidase 3
KRT13	keratin 13, type I
KRT14	keratin 14, type I
KRT15	keratin 15, type I
KRT19	keratin 19, type I
KRT20	keratin 20, type I
LGALS4	lectin, galactoside-binding, soluble, 4
LUM	lumican
MGP	matrix Gla protein
MMP1	matrix metallopeptidase 1
MMP12	matrix metallopeptidase 12
MMP3	matrix metallopeptidase 3
MSMB	microseminoprotein, beta-
NKX3-1	NK3 homeobox 1
NPTX2	neuronal pentraxin II
NPY1R	neuropeptide Y receptor Y1
PCDH7	protocadherin 7
PCP4	Purkinje cell protein 4
PEG3	paternally expressed 3
PI15	peptidase inhibitor 15
PIGR	polymeric immunoglobulin receptor
PLA2G2A	phospholipase A2 group IIA
POSTN	periostin, osteoblast specific factor
PRRX1	paired related homeobox 1
PTGDS	prostaglandin D2 synthase
PTN	pleiotrophin
RPS11	ribosomal protein S11
RPS4Y1	ribosomal protein S4, Y-linked 1
S100A2	S100 calcium binding protein A2
S100A8	S100 calcium binding protein A8
S100P	S100 calcium binding protein P
SCGB2A2	secretoglobin, family 2A, member 2
SERPINA3	serpin peptidase inhibitor, clade A (alpha-1 antiproteinase, antitrypsin), member 3
SERPINB3	serpin peptidase inhibitor, clade B (ovalbumin), member 3
SFN	stratifin
SFRP1	secreted frizzled-related protein 1
SFTPB	surfactant protein B
SLC3A1	solute carrier family 3 (amino acid transporter heavy chain), member 1
SPINK1	serine peptidase inhibitor, Kazal type 1
SPP1	secreted phosphoprotein 1
SST	somatostatin
SULT2A1	sulfotransferase family 2A member 1
TACSTD2	tumor-associated calcium signal transducer 2
TG	thyroglobulin
TH	tyrosine hydroxylase
TM4SF4	transmembrane 4 L six family member 4
TSPAN8	tetraspanin 8
TYRP1	tyrosinase-related protein 1
VEGFA	vascular endothelial growth factor A
XIST	X inactive specific transcript (non-protein coding)
